# Supplementary material for: Ecological and Pharmacological Activities of Polybrominated Diphenyl Ethers (PBDEs) from the Indonesian Marine Sponge Lamellodysidea herbacea
Source: Mar Drugs. 2021 Oct 27;19(11):611. doi: 10.3390/md19110611 (PMC8621810; doi:10.3390/md19110611)
Supplement: Supplementary file 1 [file marinedrugs-19-00611-s001.zip]

Archive with 1 entries (1 files):
- marinedrugs-1387733-supplementary.pdf
